# Supplementary material for: Integrative Genomic Data Mining for Discovery of Potential Blood-Borne Biomarkers for Early Diagnosis of Cancer
Source: PLoS One. 2008 Nov 6;3(11):e3661. doi: 10.1371/journal.pone.0003661 (PMC2575235; doi:10.1371/journal.pone.0003661)
Supplement: Supplemental File S3 — Prostate, breast and lung common markers (0.02 MB XLS) [file pone.0003661.s005.xls]

## Sheet: Sheet1
© 2000-2008 Ingenuity Systems, Inc. All rights reserved.
Name	Description	Location	Family	Drugs	GenBank/HUGO Gene Symbol	Exp Val
ACHE	acetylcholinesterase (Yt blood group)	Plasma Membrane	enzyme	ZT-1, ladostigil, CHF-2060, atropine/edrophonium, neostigmine, echothiophate, tacrine, edrophonium, pyridostigmine, demecarium, ambenonium, donepezil, rivastigmine, thiamine, huperzine A, physostigmine, galanthamine	ACHE
ADAM15	ADAM metallopeptidase domain 15	Plasma Membrane	peptidase		ADAM15
ADAM28	ADAM metallopeptidase domain 28	Plasma Membrane	peptidase		ADAM28
AGT	angiotensinogen (serpin peptidase inhibitor, clade A, member 8)	Extracellular Space	other		AGT
CASK	calcium/calmodulin-dependent serine protein kinase (MAGUK family)	Plasma Membrane	kinase		CASK
CXADR	coxsackie virus and adenovirus receptor	Plasma Membrane	transmembrane receptor		CXADR
CXCR4	chemokine (C-X-C motif) receptor 4	Plasma Membrane	G-protein coupled receptor	JM 3100	CXCR4
ERBB2	v-erb-b2 erythroblastic leukemia viral oncogene homolog 2, neuro/glioblastoma derived oncogene homolog (avian)	Plasma Membrane	kinase	trastuzumab, BMS-599626, ARRY-334543, XL647, CP-724,714, HKI-272, lapatinib, erlotinib	ERBB2
F12	coagulation factor XII (Hageman factor)	Extracellular Space	peptidase		F12
FSTL1	follistatin-like 1	Extracellular Space	other		FSTL1
GJB2	gap junction protein, beta 2, 26kDa	Plasma Membrane	transporter		GJB2
GNAS	GNAS complex locus	Plasma Membrane	enzyme		GNAS
IL13RA1	interleukin 13 receptor, alpha 1	Plasma Membrane	transmembrane receptor	cintredekin besudotox	IL13RA1
IL2RA	interleukin 2 receptor, alpha	Plasma Membrane	transmembrane receptor	LMB-2, daclizumab, basiliximab, aldesleukin, denileukin diftitox	IL2RA
INHBA	inhibin, beta A	Extracellular Space	growth factor		INHBA
ISG15 (includes EG:9636)	ISG15 ubiquitin-like modifier	Extracellular Space	other		ISG15
KLK3	kallikrein-related peptidase 3	Extracellular Space	peptidase		KLK3
LAT	linker for activation of T cells	Plasma Membrane	other		LAT
LOC100133941	CD24 molecule	Unknown	other		CD24
LRP6	low density lipoprotein receptor-related protein 6	Plasma Membrane	transmembrane receptor		LRP6
MIF	macrophage migration inhibitory factor (glycosylation-inhibiting factor)	Extracellular Space	cytokine		MIF
MMP10	matrix metallopeptidase 10 (stromelysin 2)	Extracellular Space	peptidase		MMP10
MMP13	matrix metallopeptidase 13 (collagenase 3)	Extracellular Space	peptidase		MMP13
NCAM1	neural cell adhesion molecule 1	Plasma Membrane	other	BB-10901	NCAM1
PRLR	prolactin receptor	Plasma Membrane	transmembrane receptor		PRLR
PTPRO	protein tyrosine phosphatase, receptor type, O	Plasma Membrane	phosphatase		PTPRO
SCYE1	small inducible cytokine subfamily E, member 1 (endothelial monocyte-activating)	Extracellular Space	cytokine		SCYE1
SPINT2	serine peptidase inhibitor, Kunitz type, 2	Extracellular Space	other		SPINT2
TACSTD1	tumor-associated calcium signal transducer 1	Plasma Membrane	other	tucotuzumab celmoleukin	TACSTD1
TFRC	transferrin receptor (p90, CD71)	Plasma Membrane	transporter		TFRC
TMEM123	transmembrane protein 123	Plasma Membrane	other		TMEM123
TSPAN4	tetraspanin 4	Plasma Membrane	other		TSPAN4
TXLNA	taxilin alpha	Extracellular Space	cytokine		TXLNA
